# Supplementary material for: KIAA1429 regulates lung adenocarcinoma proliferation and metastasis through the PI3K/AKT pathway by modulating ARHGAP30 expression
Source: Thorac Cancer. 2024 May 8;15(18):1397–409. doi: 10.1111/1759-7714.15327 (PMC11194123; doi:10.1111/1759-7714.15327)
Supplement: Supplementary file 1 — Table S1. The detailed clinical characteristics of the 80 LUAD patients. [file TCA-15-1397-s002.xlsx]

## Sheet: Supplementary Table S1
Supplementary Table S1 The detailed clinical characteristics of the 80 LUAD patients.
Category	Cases
	(number, %)
	80 (100%)
Age (years)
≤60	40 (50.0)
>60	40 (50.0)
Gender
Male	45 (56.2)
Female	35 (43.8)
Smoking
Ever	37 (46.2)
Never	43 (53.7)
Tumor length (cm)
≤4	50 (62.5)
>4	30 (37.5)
Differentiation
Well	10 (12.5)
Moderate	26 (32.5)
Poor	44 (55.0)
T stage
T1	31(38.6)
T2	37(46.2)
T3	8 (10.0)
T4	4 (5.0)
N stage
N0	23(28.8)
N1	19 (23.8)
N2	38 (47.4)
TNM stage
I	20 25.0)
II	20 (25.0)
III	40 (50.0)
