# Supplementary material for: KIAA1429 regulates lung adenocarcinoma proliferation and metastasis through the PI3K/AKT pathway by modulating ARHGAP30 expression
Source: Thorac Cancer. 2024 May 8;15(18):1397–409. doi: 10.1111/1759-7714.15327 (PMC11194123; doi:10.1111/1759-7714.15327)
Supplement: Supplementary file 2 — Table S2. The sequences of primers, siRNAs and shRNAs. [file TCA-15-1397-s003.xlsx]

## Sheet: Supplementary Table S2
Gene		Sequence (5’-3’)
Human qRT-PCR
KIAA1429	Forward primer	5′-CTTGGCAAGTGGCTTGAACC-3′
	Reverse primer	5′-ACGTAAGGCAGTGGTAAGGC-3′
KIF20A	Forward primer	5′-CGCAGTCACAGCATCTTCTC-3′
	Reverse primer	5′-GACGAAGGGCAGCAATACAG-3′
SKA1	Forward primer	5′-CCTGAACCCGTAAAGAAGCCT-3′
	Reverse primer	5′-TCATGTACGAAGGAACACCATTG-3′
KIF14	Forward primer	5′-TGGCAGTACGCGTAAGACCTTT-3′
	Reverse primer	5′-TGTTTCGTGTCAGGGTGTTCCA-3′
PRR11	Forward primer	5'-AAAGATGGACCCATGCAGATAAC-3'
	Reverse primer	5'-TGCTTTCGGCGATGGTATAAG-3'
DEPDC1B	Forward primer	5'-CTGAAGTGACCCGCAAACAAA-3'
	Reverse primer	5'-CTGGTGGGAGATCATTCCATTC-3'
ARGHAP30	Forward primer	5′-TGAAAGCCAAAGGTAGAG-3′
	Reverse primer	5′-AGGGTCCAAGAACATAAC-3′
SPAG5	Forward primer	5′-CATCTCACAGTGGGATAACTAATAAAC-3′
	Reverse primer	5'-CAGGGATAGGTGAAGCAAGGATA-3'
GAPDH	Forward primer	5′-GGAGCGAGATCCCTCCAAAAT-3′
	Reverse primer	5′-GGCTGTTGTCATACTTCTCATGG-3′
Sequences for siRNAs
si-KIAA1429 1#	sense sequence	CCAUCAUCUUUAGACCUAATT
	antisense sequence	UUAGGUCUAAAGAUGAUGGTT
si-KIAA1429 2#	sense sequence	GGAGUUGGUUACCUUGCUUTT
	antisense sequence	AAGCAAGGUAACCAACUCCTT
si-ARHGAP30	sense sequence	GCGCUUGGUCAAGAUCCUATT
	antisense sequence	UAGGAUCUUGACCAAGCGCTT
Sequences for shRNAs
VIRMA shRNA01 (human):	GGTGCTAAGAGGCTGGTATAA
VIRMA shRNA02 (human):	GGAGTACTATTCCAAAGAAGC
NC shRNA:	AAACGTGACACGTTCGGAGAA
