# Supplementary material for: KIAA1429 regulates lung adenocarcinoma proliferation and metastasis through the PI3K/AKT pathway by modulating ARHGAP30 expression
Source: Thorac Cancer. 2024 May 8;15(18):1397–409. doi: 10.1111/1759-7714.15327 (PMC11194123; doi:10.1111/1759-7714.15327)
Supplement: Supplementary file 3 — Table S3. Table of sequencing results of mRNA before and after knockdown of KIAA1429. [file TCA-15-1397-s001.xlsx]

## Sheet: Supplementary_Table_S3
gene_name	logFC	pvalue
IL16	11.3531	0.0166023
ATP6V0D2	10.5028	0.0248425
CSMD2	10.197	0.0287348
SBSN	10.1822	0.0289518
ESM1	10.0408	0.030932
PAPPA2	9.62253	0.0377203
UBE2QL1	9.60031	0.0381462
TMEM171	9.46746	0.0406348
ZNF528	9.39184	0.0420371
IL24	9.33016	0.0433665
ZNF506	9.14809	0.0473192
CADM3	9.08546	0.0485822
PERM1	9.04215	0.0496543
FOLR3	8.96308	0.0516785
DYDC2	8.91587	0.05261
ACP7	8.81655	0.0553101
SPINK1	8.80364	0.055672
FGF5	8.79061	0.0560398
CXCL12	8.70988	0.0579724
IFI27	8.69597	0.0583789
CD8A	8.54901	0.0628688
TMEM255A	8.50183	0.0643887
LBP	8.46755	0.0339299
ZNF888	8.4196	0.0665625
ZNF880	8.40258	0.0671347
CUX2	8.36792	0.0683161
CDH22	8.35027	0.0689263
TMEM132B	8.31431	0.0701879
SCN4A	8.31431	0.0701879
CEND1	8.27743	0.0715079
TMEM26	8.25864	0.0721911
FGF13	8.25864	0.0721911
CD300C	8.22029	0.0736071
RIMBP2	8.1809	0.0743411
CEACAM16	8.1809	0.0743411
C19orf18	8.16079	0.0750934
MAFB	8.16079	0.0750934
ZPLD1	8.1404	0.0758647
RIPPLY1	8.09873	0.0774675
ENG	8.07743	0.0783006
MASP1	8.05582	0.0791562
ZNF83	8.03387	0.0800351
ERC2	7.98896	0.0818673
HSD11B1	7.98896	0.0818673
FAM71F1	7.9426	0.0838062
ALPPL2	7.91885	0.0848188
JCHAIN	7.89471	0.0858621
SOCS1	7.89471	0.0858621
CD1D	7.89471	0.0858621
RGS4	7.87015	0.0869376
CAPN13	7.87015	0.0869376
RTL9	7.84517	0.0880467
AMTN	7.81974	0.0880467
MAFA	7.81974	0.0880467
ILDR2	7.81974	0.0880467
LRRC61	7.81974	0.0880467
GBP5	7.79387	0.0891914
CDX2	7.79387	0.0891914
EVI2B	7.76751	0.0903734
TREM1	7.76751	0.0903734
LCE3D	7.74067	0.0915946
VN1R1	7.74067	0.0915946
IL36B	7.71332	0.0928573
MMP19	7.71332	0.0928573
SERPINB4	7.68544	0.0941637
ALDH8A1	7.68544	0.0941637
SLC22A14	7.68544	0.0941637
GDF7	7.59842	0.0983706
RAB33A	7.59842	0.0983706
DCDC2C	7.53734	0.101444
OR51B5	7.53734	0.101444
IGFL3	7.53734	0.101444
ADAMTS14	7.53734	0.101444
GNMT	7.5058	0.103072
MKX	7.5058	0.103072
SCG3	7.5058	0.103072
SYPL2	7.5058	0.103072
OLAH	7.5058	0.103072
ZNF486	7.5058	0.103072
SCN3A	7.47356	0.104766
CALCB	7.47356	0.104766
ZNF676	7.44058	0.10653
WNK3	7.44058	0.10653
CCRL2	7.40683	0.108368
FGD5	7.40683	0.108368
CBFA2T3	7.40683	0.108368
PSG3	7.40683	0.108368
KCNJ10	7.40683	0.108368
AMPH	7.40683	0.108368
PGBD5	7.40208	0.0561111
NDN	7.37228	0.110287
NXPH3	7.33687	0.110287
SSTR2	7.33687	0.110287
THEMIS2	7.30057	0.112291
GMPR	7.30057	0.112291
XKR6	7.30057	0.112291
SLC38A4	7.30057	0.112291
CT45A1	7.26334	0.114388
C2orf16	7.26334	0.114388
AFF3	7.26334	0.114388
RCSD1	7.22512	0.116583
MMP10	7.22512	0.116583
TMEM266	7.22512	0.116583
PNLIPRP3	7.18586	0.118886
BCL2L10	7.18586	0.118886
SAMSN1	7.18586	0.118886
FAM20A	7.18586	0.118886
CXCL9	7.18586	0.118886
GDNF	7.1455	0.121303
ARHGAP20	7.1455	0.121303
SLCO2A1	7.1455	0.121303
ADCYAP1R1	7.1455	0.121303
ATP1B2	7.1455	0.121303
LRRC43	7.10398	0.123845
OTUD7A	7.10398	0.123845
SRD5A2	7.10398	0.123845
FAP	7.10398	0.123845
ACOT12	7.10398	0.123845
FUT3	7.10398	0.123845
LHX3	7.10398	0.123845
CNTD2	7.10398	0.123845
PCDHB11	7.10398	0.123845
DISP3	7.10398	0.123845
SHISA9	7.06123	0.126522
FAM186B	7.06123	0.126522
ZMYND10	7.06123	0.126522
SH2D1B	7.06123	0.126522
ALKAL1	7.06123	0.126522
ZNF257	7.06123	0.126522
DUOX2	7.06123	0.126522
PRRT4	7.06123	0.126522
PCDHB10	7.06123	0.126522
PRRX1	7.06123	0.126522
NYAP2	7.06123	0.126522
KLHL38	7.06123	0.126522
C12orf56	7.01717	0.129346
ALK	7.01717	0.129346
VARS2	7.01717	0.129346
KCNRG	6.97173	0.132331
LRG1	6.97173	0.132331
HTR7	6.97173	0.132331
KL	6.97173	0.132331
SDC2	6.97173	0.132331
SH2D4B	6.97173	0.132331
LCT	6.97173	0.132331
AC068946.1	6.97173	0.132331
PROM2	6.9248	0.13549
DCT	6.9248	0.13549
PTPRO	6.9248	0.13549
SSTR1	6.9248	0.13549
ABCC9	6.9248	0.13549
FAM212A	6.9248	0.13549
CALB1	6.9248	0.13549
PLCZ1	6.9248	0.13549
CENPVL3	6.9248	0.13549
PKIB	6.8763	0.138843
MME	6.8763	0.138843
CHRNA4	6.8763	0.138843
C3orf70	6.8763	0.138843
NACAD	6.8763	0.138843
LGI2	6.82709	0.073806
SYT9	6.82612	0.142406
TMEM200C	6.82612	0.142406
MARCO	6.82612	0.142406
KCNJ8	6.82612	0.142406
LRRC56	6.82612	0.142406
SHC2	6.80862	0.0744954
RAI2	6.77412	0.146204
ZAR1	6.77412	0.146204
SLAMF9	6.77412	0.146204
KCNK10	6.72018	0.15026
KRT38	6.72018	0.15026
TRIM71	6.72018	0.15026
HUS1B	6.72018	0.15026
FOXH1	6.72018	0.15026
AC131160.1	6.72018	0.15026
RASGRP2	6.72018	0.15026
RPRML	6.72018	0.15026
NFAM1	6.72018	0.15026
TG	6.68246	0.0789914
TTBK1	6.66414	0.154606
NHLRC4	6.66414	0.154606
SLC2A5	6.66414	0.154606
DMRT1	6.60584	0.154606
GPR65	6.60584	0.154606
RELN	6.60584	0.154606
CLDN14	6.60584	0.154606
ZNF790	6.58816	0.0823841
FAM209B	6.54508	0.159274
GRK7	6.54508	0.159274
KCNE1	6.54508	0.159274
CST4	6.54508	0.159274
PNPLA1	6.54508	0.159274
SYT14	6.48373	0.0726624
CMTM2	6.48166	0.164305
SCN2A	6.48166	0.164305
RGPD1	6.48166	0.164305
GDPD3	6.48166	0.164305
CCDC158	6.48166	0.164305
SLITRK2	6.48166	0.164305
RSAD2	6.41587	0.0892853
PCDHB9	6.41531	0.169745
GJC3	6.41531	0.169745
LINC00854	6.41531	0.169745
CST2	6.41531	0.169745
SOX30	6.41531	0.169745
ST6GALNAC5	6.41531	0.169745
TMEM239	6.41531	0.169745
GRM2	6.41531	0.169745
GRIK4	6.41531	0.169745
NR3C2	6.41531	0.169745
ENTPD3	6.41531	0.169745
PCDH12	6.41531	0.169745
GAL3ST4	6.41531	0.169745
LPO	6.41531	0.169745
INHBA	6.40877	0.0719547
HK3	6.36622	0.0915303
CALHM4	6.34577	0.175651
AGT	6.34577	0.175651
AC010616.1	6.34577	0.175651
TCTE1	6.34577	0.175651
PLEKHD1	6.34577	0.175651
RGS7	6.34577	0.175651
DEFB1	6.34577	0.175651
GBX1	6.34577	0.175651
ALLC	6.34577	0.175651
PSG6	6.34577	0.175651
CHRNE	6.34577	0.175651
PSG2	6.34577	0.175651
DOK6	6.34577	0.175651
RASGEF1B	6.34577	0.175651
TBX21	6.34577	0.175651
S100A9	6.34577	0.175651
C4orf19	6.2727	0.18209
PLPP4	6.2727	0.18209
NUDT10	6.2727	0.18209
MATN1	6.2727	0.18209
COLEC12	6.2727	0.18209
MIA	6.2727	0.18209
PAMR1	6.2727	0.18209
ASXL3	6.2727	0.18209
RHCE	6.2727	0.18209
SEMA3D	6.2727	0.18209
INPP5D	6.2727	0.18209
PLD4	6.2727	0.18209
PIK3C2G	6.2727	0.18209
SPAG8	6.19573	0.189143
PCDH19	6.19573	0.189143
IL20RA	6.19573	0.189143
REG3G	6.19573	0.189143
SHISA8	6.19573	0.189143
RPTN	6.19573	0.189143
SUSD3	6.19573	0.189143
NLRC3	6.19573	0.189143
SOHLH2	6.19573	0.189143
TBL1Y	6.19573	0.189143
HTR3A	6.19573	0.189143
PLA2G4B	6.19573	0.189143
AC233724.15	6.19573	0.189143
RSPO1	6.19573	0.189143
NMUR2	6.19573	0.189143
ITLN1	6.19573	0.189143
N4BP2L1	6.19195	0.0991938
HTR1B	6.11443	0.196907
TMEM40	6.11443	0.196907
MAB21L3	6.11443	0.196907
GSDMC	6.11443	0.196907
HCAR2	6.11443	0.196907
PEBP4	6.11443	0.196907
C11orf94	6.11443	0.196907
GLRA3	6.11443	0.196907
HSD3B1	6.11443	0.196907
TEX43	6.11443	0.196907
FNDC1	6.11443	0.196907
OMP	6.11443	0.196907
SPATA45	6.11443	0.196907
GZMM	6.11443	0.196907
S1PR1	6.11443	0.196907
PRLH	6.11443	0.196907
CCR1	6.11443	0.196907
CD79A	6.09441	0.0928291
VAMP7	6.06523	0.0839712
CALHM5	6.04192	0.106926
CALCA	6.02827	0.205506
AC091167.6	6.02827	0.205506
LRRTM2	6.02827	0.205506
ADCYAP1	6.02827	0.205506
ZCCHC12	6.02827	0.205506
PGAM2	6.02827	0.205506
GABRR2	6.02827	0.205506
ELAVL2	6.02827	0.205506
PCDHA2	6.02827	0.205506
GRIA1	6.02827	0.205506
FSIP2	6.02827	0.205506
TMSB15B	6.02827	0.205506
SYN3	6.02827	0.205506
KRT33B	6.02827	0.205506
PSG11	6.02827	0.205506
CCNA1	6.02827	0.205506
KHDRBS2	6.02827	0.205506
CHRM4	6.02827	0.205506
ATP8A2	6.02827	0.205506
TGIF2LY	6.02827	0.205506
RUBCNL	6.02827	0.205506
CSF1R	6.02827	0.205506
NTSR1	6.02827	0.205506
PABPC5	6.02827	0.205506
PAG1	5.98485	0.0918314
ACVR1C	5.93663	0.215091
KRT75	5.93663	0.215091
SLC35F1	5.93663	0.215091
TBX15	5.93663	0.215091
MBNL3	5.93663	0.215091
ACAN	5.93663	0.215091
NLRP3	5.93663	0.215091
NKX2-1	5.93663	0.215091
ZNF347	5.93663	0.215091
IL13	5.93663	0.215091
HRASLS	5.93663	0.215091
HYAL4	5.93663	0.215091
SLC23A3	5.93663	0.215091
ELFN1	5.93663	0.215091
ITIH6	5.93663	0.215091
HCAR3	5.93663	0.215091
PRDM8	5.93663	0.215091
DRGX	5.93663	0.215091
NPFFR1	5.93663	0.215091
GPC4	5.93663	0.215091
ITGB3	5.9203	0.0895309
MAGEB6	5.89922	0.0965614
DRAXIN	5.87022	0.0925819
AC233723.1	5.83878	0.225856
MDFI	5.83878	0.225856
ZNF709	5.83878	0.225856
ANO2	5.83878	0.225856
SPSB4	5.83878	0.225856
HIST1H2BG	5.83878	0.225856
CIB4	5.83878	0.225856
CLLU1OS	5.83878	0.225856
TMEM119	5.83878	0.225856
KRTAP7-1	5.83878	0.225856
REN	5.83878	0.225856
SMIM11B	5.83878	0.225856
UPK2	5.83878	0.225856
FLG	5.83878	0.225856
MFAP2	5.83878	0.225856
LRIT3	5.83878	0.225856
STEAP1B	5.83878	0.225856
KCNJ4	5.83878	0.225856
CALN1	5.83878	0.225856
PDIA2	5.83878	0.225856
FBLL1	5.83878	0.225856
TLR10	5.83878	0.225856
PLIN1	5.83878	0.225856
SH2D3C	5.83878	0.225856
DLX3	5.83878	0.225856
PHOSPHO1	5.83878	0.225856
SLC28A1	5.83878	0.225856
C1orf94	5.83878	0.225856
PLA2G12B	5.83878	0.225856
FABP6	5.83878	0.225856
RAB44	5.83878	0.225856
SP5	5.83878	0.225856
PHF24	5.83878	0.225856
HSD17B2	5.83878	0.225856
CREB3L3	5.83878	0.225856
KLK13	5.83878	0.225856
KPRP	5.83878	0.225856
ELAVL3	5.83878	0.225856
EPB41L3	5.83878	0.225856
COL15A1	5.82018	0.118467
DPF3	5.82018	0.118467
CPLX1	5.76378	0.121858
CCND2	5.74974	0.0987418
TPBGL	5.7338	0.238051
GADD45G	5.7338	0.238051
SELL	5.7338	0.238051
KY	5.7338	0.238051
NXPE2	5.7338	0.238051
FOXS1	5.7338	0.238051
SLC38A5	5.7338	0.238051
ZNF844	5.7338	0.238051
F13A1	5.7338	0.238051
ARL14EPL	5.7338	0.238051
PSG7	5.7338	0.238051
SLC38A8	5.7338	0.238051
C20orf203	5.7338	0.238051
SDR42E2	5.7338	0.238051
SLC6A1	5.7338	0.238051
S100A8	5.7338	0.238051
GJA3	5.65946	0.105314
SLC13A3	5.64619	0.114469
FNDC11	5.62058	0.252005
MAT1A	5.62058	0.252005
AC012651.1	5.62058	0.252005
UBE2U	5.62058	0.252005
ZNF501	5.62058	0.252005
EFCC1	5.62058	0.252005
TMEM52	5.62058	0.252005
SLC7A10	5.62058	0.252005
DSCAM	5.62058	0.252005
GPR4	5.62058	0.252005
ERVV-1	5.62058	0.252005
RIPPLY2	5.62058	0.252005
GOLGA6A	5.62058	0.252005
MAEL	5.62058	0.252005
IL13RA2	5.62058	0.252005
CYP3A4	5.62058	0.252005
FAM13C	5.62058	0.252005
FPR1	5.62058	0.252005
VASN	5.62058	0.252005
C1orf210	5.62058	0.252005
SLC25A47	5.62058	0.252005
LY75	5.62058	0.252005
TSTA3	5.62058	0.252005
DPYS	5.62058	0.252005
NLRP2B	5.62058	0.252005
PTPN5	5.62058	0.252005
LEF1	5.62058	0.252005
PTGER3	5.62058	0.252005
CXCR2	5.62058	0.252005
IQCM	5.62058	0.252005
SCGB1D2	5.62058	0.252005
LTK	5.62058	0.252005
CLEC5A	5.62058	0.252005
FAM184B	5.62058	0.252005
MAP6D1	5.62058	0.252005
MYCT1	5.62058	0.252005
KCNE2	5.62058	0.252005
NLRP4	5.62058	0.252005
PCSK2	5.62058	0.252005
IL1RN	5.62058	0.252005
ADRB3	5.62058	0.252005
TEX48	5.62058	0.252005
PNCK	5.62058	0.252005
NTNG1	5.62058	0.252005
SMIM24	5.62058	0.252005
ANO4	5.62058	0.252005
WDFY4	5.62058	0.252005
TNFSF13	5.62058	0.252005
DLGAP3	5.58001	0.132201
ESR2	5.58001	0.132201
ARTN	5.53578	0.135138
CECR2	5.53578	0.135138
XAF1	5.53578	0.135138
CFAP161	5.50701	0.11473
ODF3L2	5.49771	0.268159
RHOH	5.49771	0.268159
TMEM95	5.49771	0.268159
C20orf202	5.49771	0.268159
TMEM233	5.49771	0.268159
CT55	5.49771	0.268159
AC015802.6	5.49771	0.268159
CCR4	5.49771	0.268159
BLNK	5.49771	0.268159
SPATA9	5.49771	0.268159
PRLR	5.49771	0.268159
METRNL	5.49771	0.268159
ISLR2	5.49771	0.268159
EPHA3	5.49771	0.268159
NECAB1	5.49771	0.268159
XAGE1A	5.49771	0.268159
VHLL	5.49771	0.268159
SERPINE3	5.49771	0.268159
MEDAG	5.49771	0.268159
BAG6	5.49771	0.268159
FOXF1	5.49771	0.268159
ZNF623	5.49771	0.268159
ACSM1	5.49771	0.268159
IRX4	5.49771	0.268159
ST8SIA6	5.47662	0.123809
CHSY3	5.4668	0.139861
CSF2	5.38372	0.128793
CXCL11	5.3634	0.287124
PREX2	5.3634	0.287124
XKR4	5.3634	0.287124
COL2A1	5.3634	0.287124
CYP17A1	5.3634	0.287124
WFDC2	5.3634	0.287124
AL845331.2	5.3634	0.287124
GNGT2	5.3634	0.287124
IRX6	5.3634	0.287124
CD180	5.3634	0.287124
SUN3	5.3634	0.287124
PYY	5.3634	0.287124
CSF2RA	5.3634	0.287124
ADAM29	5.3634	0.287124
CALY	5.3634	0.287124
SCGB2A1	5.3634	0.287124
CHADL	5.3634	0.287124
LIPC	5.3634	0.287124
TSTD1	5.3634	0.287124
VNN3	5.3634	0.287124
OLIG2	5.3634	0.287124
OTOF	5.3634	0.287124
POU2AF1	5.3634	0.287124
AC099518.3	5.3634	0.287124
TMEM200B	5.3634	0.287124
GDAP1L1	5.3634	0.287124
B3GALNT1	5.3634	0.287124
PRR9	5.3634	0.287124
SLC10A6	5.3634	0.287124
CAPN14	5.3634	0.287124
NXF3	5.3634	0.287124
FAM181B	5.3634	0.287124
NME5	5.3634	0.287124
SCUBE1	5.3634	0.287124
CRYBB2	5.3634	0.287124
KLK4	5.3634	0.287124
MAGEA12	5.3634	0.287124
PECAM1	5.3634	0.287124
NRXN2	5.3634	0.287124
LKAAEAR1	5.3634	0.287124
CEL	5.3634	0.287124
IFNA5	5.3634	0.287124
NCF1	5.3634	0.287124
PROKR1	5.3634	0.287124
HHLA1	5.3634	0.287124
SLC35D3	5.3634	0.287124
LDB2	5.3634	0.287124
MSR1	5.3634	0.287124
VCX2	5.3634	0.287124
SPANXN3	5.3634	0.287124
CD300LG	5.3634	0.287124
ICAM2	5.3634	0.287124
NPHP3-ACAD11	5.3634	0.287124
MMP1	5.31806	0.148713
SLAMF7	5.31745	0.119439
HSPA1B	5.29179	0.120401
NCKAP1L	5.29171	0.150654
SCN11A	5.21528	0.309768
NKX1-2	5.21528	0.309768
TCTEX1D4	5.21528	0.309768
GNG10	5.21528	0.309768
ZNF208	5.21528	0.309768
MAGEA1	5.21528	0.309768
KCND3	5.21528	0.309768
KIAA1257	5.21528	0.309768
SPAG6	5.21528	0.309768
SLC26A7	5.21528	0.309768
FAT2	5.21528	0.309768
PRKG1	5.21528	0.309768
HAND1	5.21528	0.309768
KISS1	5.21528	0.309768
EBF2	5.21528	0.309768
SEPT5	5.21528	0.309768
RTP4	5.21528	0.309768
BTK	5.21528	0.309768
UBL4B	5.21528	0.309768
ACP5	5.21528	0.309768
GIMAP8	5.21528	0.309768
SPANXC	5.21528	0.309768
PI3	5.20963	0.15687
HK2	5.19828	0.124744
PGM5	5.1812	0.159085
C10orf82	5.1522	0.16138
TNFAIP8L3	5.15014	0.129486
BCL11A	5.12957	0.144915
FGF18	5.12261	0.163757
RNF112	5.06265	0.149771
TRIB2	5.05122	0.143219
SLC25A18	5.0502	0.309768
EPHA8	5.0502	0.309768
MOV10L1	5.0502	0.309768
TUBB8P12	5.0502	0.309768
POU3F2	5.0502	0.309768
OPRD1	5.0502	0.309768
HLA-DRB1	5.0502	0.309768
MMRN2	5.0502	0.309768
POU3F3	5.0502	0.309768
CAPN3	5.0502	0.309768
PGR	5.0502	0.309768
HSPB2	5.0502	0.309768
ANKRD35	5.0502	0.309768
CX3CR1	5.0502	0.309768
JAKMIP1	5.0502	0.309768
NKX2-3	5.0502	0.309768
SPANXN4	5.0502	0.309768
PTCHD1	5.0502	0.309768
DRD2	5.0502	0.309768
AKR1D1	5.0502	0.309768
NUP210L	5.0502	0.309768
NPPC	5.0502	0.309768
LCN1	5.0502	0.309768
SMAD9	5.0502	0.309768
OTP	5.0502	0.309768
NTM	5.0502	0.309768
SLC25A48	5.0502	0.309768
CDH18	5.0502	0.309768
PDPN	5.0502	0.309768
FREM1	5.0502	0.309768
KCNK4	5.0502	0.309768
CDO1	5.0502	0.309768
AMZ1	5.0502	0.309768
ANKRD60	5.0502	0.309768
CLEC18A	5.0502	0.309768
ADAMTS3	5.0502	0.309768
PINLYP	5.0502	0.309768
LIPI	5.0502	0.309768
FDX2	5.0502	0.309768
PLEKHA4	5.0502	0.309768
SLC7A3	5.0502	0.309768
PPY	5.0502	0.309768
DRC1	5.0502	0.309768
ST8SIA2	5.0502	0.309768
SLC26A3	5.0502	0.309768
AGRP	5.0502	0.309768
PCDH11X	5.0502	0.309768
FOXO6	5.0502	0.309768
GPR50	5.0502	0.309768
ANKRD53	5.0502	0.309768
RENBP	5.0502	0.309768
LAT	5.0502	0.309768
C3AR1	5.0502	0.309768
PRSS33	5.0502	0.309768
DCX	5.0502	0.309768
HTRA4	5.0502	0.309768
ABCB11	5.0502	0.309768
MAMDC2	5.0502	0.309768
BEND5	5.0502	0.309768
TTC29	5.0502	0.309768
TGIF2LX	5.0502	0.309768
MAGEC1	5.0502	0.309768
PI15	5.0502	0.309768
TMED6	5.0502	0.309768
GPR150	5.0502	0.309768
ZNF563	5.0502	0.309768
GLIS1	5.0502	0.309768
SLC6A11	5.0502	0.309768
SMIM9	5.0502	0.309768
C1QTNF4	5.0502	0.309768
CLDN6	5.0502	0.309768
PRR25	5.0502	0.309768
GPR17	5.0502	0.309768
KRTAP5-9	5.0502	0.309768
SDR9C7	5.0502	0.309768
GRAP	5.0502	0.309768
CTXND1	5.0502	0.309768
SCNN1G	5.0502	0.309768
HSD17B3	5.0502	0.309768
COX7A1	5.0502	0.309768
FRG2C	5.0502	0.309768
PPP4R3C	5.0502	0.309768
IL23R	5.0502	0.309768
MMP21	5.0502	0.309768
NLRP11	5.0502	0.309768
SIGLEC1	5.0502	0.309768
HDGFL1	5.0502	0.309768
KCNJ15	5.0502	0.309768
MS4A1	5.0502	0.309768
NOG	5.01034	0.153686
CCDC154	4.96478	0.177079
TBC1D10C	4.86377	0.337376
PRSS8	4.86377	0.337376
PALM2-AKAP2	4.86377	0.337376
CHST8	4.86377	0.337376
LRRC32	4.86377	0.337376
SLC49A3	4.86377	0.337376
IL18RAP	4.86377	0.337376
ADAMTS4	4.86377	0.337376
CD4	4.86377	0.337376
BEND4	4.86377	0.337376
SNX31	4.86377	0.337376
NLRP12	4.86377	0.337376
SLITRK4	4.86377	0.337376
CSMD1	4.86377	0.337376
SLC22A2	4.86377	0.337376
MMP25	4.86377	0.337376
PAGE1	4.86377	0.337376
FGF14	4.86377	0.337376
FAM9C	4.86377	0.337376
VIP	4.86377	0.337376
KCNA2	4.86377	0.337376
GOLGA8J	4.86377	0.337376
SHISA2	4.86377	0.337376
CPXM1	4.86377	0.337376
B3GAT1	4.86377	0.337376
MAGEC2	4.86377	0.337376
SEPT12	4.86377	0.337376
ZNF253	4.86377	0.337376
KLRC1	4.86377	0.337376
MAF	4.84195	0.150783
PAK3	4.83977	0.15379
SCN3B	4.82671	0.152205
TDRD6	4.78753	0.189864
MRC1	4.78753	0.189864
PSG4	4.73213	0.155701
GPER1	4.71005	0.19716
CDH8	4.71005	0.19716
TUBA8	4.71005	0.19716
ADAMTS6	4.67375	0.16092
MSH4	4.66969	0.201076
ABCA6	4.66969	0.201076
FLI1	4.66969	0.201076
CCK	4.66969	0.201076
CYP2B6	4.64961	0.371943
OR1J4	4.64961	0.371943
DNAI2	4.64961	0.371943
MMP12	4.64961	0.371943
TSLP	4.64961	0.371943
GRIN1	4.64961	0.371943
PYHIN1	4.64961	0.371943
SULT1B1	4.64961	0.371943
SARDH	4.64961	0.371943
DLEC1	4.64961	0.371943
GSC2	4.64961	0.371943
MAL	4.64961	0.371943
XAGE3	4.64961	0.371943
GRAMD2A	4.64961	0.371943
TAF1L	4.64961	0.371943
ANGPTL6	4.64961	0.371943
CPAMD8	4.64961	0.371943
CHKB	4.64961	0.371943
C11orf87	4.64961	0.371943
CTSW	4.64961	0.371943
CCDC188	4.64961	0.371943
MAGEB18	4.64961	0.371943
GRM1	4.64961	0.371943
GABRA2	4.64961	0.371943
HAO2	4.64961	0.371943
KCNH5	4.64961	0.371943
MARCH1	4.64961	0.371943
TPSB2	4.64961	0.371943
ZNF440	4.64961	0.371943
HRH3	4.64961	0.371943
SULT1C4	4.64961	0.371943
KIF26B	4.64961	0.371943
ZNF727	4.64961	0.371943
RAMP2	4.64961	0.371943
TRIM26	4.64961	0.371943
CBLC	4.64961	0.371943
ANKRD62	4.64961	0.371943
LMLN2	4.64961	0.371943
ZNF20	4.64961	0.371943
GHRHR	4.64961	0.371943
PAK6	4.64961	0.371943
SIGLEC9	4.64961	0.371943
GHR	4.64961	0.371943
PCDHB12	4.64961	0.371943
KCNK2	4.64961	0.371943
PPP1R42	4.64961	0.371943
SULT1A2	4.64961	0.371943
NPPB	4.64961	0.371943
MAPK4	4.64961	0.371943
CAMK1G	4.64961	0.371943
GRID2IP	4.64961	0.371943
SERPINF2	4.64961	0.371943
ASPG	4.64961	0.371943
CCL5	4.64961	0.371943
SLC2A10	4.64961	0.371943
AP002347.1	4.64961	0.371943
KCNS2	4.64961	0.371943
OVOL3	4.64961	0.371943
BGN	4.64961	0.371943
CYP2J2	4.64961	0.371943
PSD2	4.64961	0.371943
TSHR	4.64961	0.371943
C1QB	4.64961	0.371943
ARGFX	4.64961	0.371943
CYTIP	4.64961	0.371943
LCTL	4.64961	0.371943
AC064853.3	4.64961	0.371943
C1QTNF2	4.64961	0.371943
TPO	4.64961	0.371943
RAD21L1	4.64961	0.371943
KIT	4.64961	0.371943
TKTL1	4.64961	0.371943
MMRN1	4.64961	0.371943
CLEC1A	4.64961	0.371943
SLC39A5	4.64961	0.371943
PRR16	4.64961	0.371943
ACE2	4.64961	0.371943
VCX	4.64961	0.371943
GIMAP6	4.64961	0.371943
FCRL3	4.64961	0.371943
FCRLA	4.64961	0.371943
SAA4	4.64961	0.371943
USP17L22	4.64961	0.371943
ACTL7B	4.64961	0.371943
GRM3	4.64961	0.371943
WNT3	4.64961	0.371943
PTGFR	4.64961	0.371943
PNMA8B	4.64961	0.371943
FNDC9	4.64961	0.371943
MX2	4.64903	0.181806
GIMAP2	4.62817	0.205188
ALPP	4.62604	0.183871
FBLN2	4.60267	0.16542
ZNF808	4.59633	0.169468
DACT1	4.57656	0.166002
GPR1	4.57516	0.174109
DNER	4.56608	0.166543
CDH5	4.52598	0.18272
HRK	4.49017	0.174784
TNFAIP6	4.48541	0.176476
AC009690.1	4.47981	0.195134
ABCA13	4.45393	0.197595
FAM49A	4.44936	0.182629
SP140	4.449	0.223964
EPSTI1	4.449	0.223964
IFI6	4.436	0.176404
TRIM69	4.4291	0.185767
PPP1R14C	4.41941	0.181325
DBNDD2	4.4005	0.229348
C14orf37	4.4005	0.229348
CCR8	4.39802	0.416756
BX276092.9	4.39802	0.416756
PIK3CG	4.39802	0.416756
TBC1D3C	4.39802	0.416756
TEX12	4.39802	0.416756
KCNE3	4.39802	0.416756
C11orf98	4.39802	0.416756
MPL	4.39802	0.416756
RAC2	4.39802	0.416756
POTEG	4.39802	0.416756
TEX46	4.39802	0.416756
KLHL32	4.39802	0.416756
TEKT3	4.39802	0.416756
GRM4	4.39802	0.416756
IKZF1	4.39802	0.416756
MEGF10	4.39802	0.416756
FAM212B	4.39802	0.416756
VCX3A	4.39802	0.416756
CSF3R	4.39802	0.416756
FLT3	4.39802	0.416756
SIGLEC15	4.39802	0.416756
HFE2	4.39802	0.416756
ARMCX2	4.39802	0.416756
UGT1A8	4.39802	0.416756
HCRTR1	4.39802	0.416756
MSTN	4.39802	0.416756
MYOCOS	4.39802	0.416756
CD28	4.39802	0.416756
IRF7	4.39802	0.416756
MYRIP	4.39802	0.416756
ANOS1	4.39802	0.416756
TECTB	4.39802	0.416756
POTEJ	4.39802	0.416756
MAGEA11	4.39802	0.416756
CELF4	4.39802	0.416756
TBXA2R	4.39802	0.416756
TENM1	4.35031	0.235063
ZNF600	4.34273	0.193745
SLC9A3	4.33477	0.19498
IYD	4.29831	0.241141
WNT11	4.29831	0.241141
CIITA	4.28808	0.214149
CHRNA9	4.27216	0.199144
IDO1	4.25848	0.21725
CFAP52	4.24437	0.247621
MLNR	4.24437	0.247621
LCP1	4.24437	0.247621
SPTA1	4.24437	0.247621
NPC1L1	4.23496	0.204202
TXNIP	4.2349	0.194103
KCNQ3	4.20618	0.197066
AC099489.1	4.20502	0.198368
NTRK1	4.19741	0.223798
CHRNA7	4.19741	0.223798
SPHK1	4.1706	0.200136
NOX5	4.14663	0.204064
PKIA	4.13003	0.254548
KLHDC8A	4.13003	0.254548
CPED1	4.13003	0.254548
CLEC18B	4.1082	0.211491
CXCR4	4.09451	0.208023
XG	4.0931	0.477685
RASL12	4.0931	0.477685
SLAMF1	4.0931	0.477685
SLA2	4.0931	0.477685
GPR182	4.0931	0.477685
GPR142	4.0931	0.477685
XKR7	4.0931	0.477685
AC087289.3	4.0931	0.477685
ADAMTS5	4.0931	0.477685
TSPAN11	4.0931	0.477685
TMEM110-MUSTN1	4.0931	0.477685
SLA	4.0931	0.477685
SPAAR	4.0931	0.477685
SV2C	4.0931	0.477685
CLN8	4.0931	0.477685
ELF5	4.0931	0.477685
CST7	4.0931	0.477685
VSIG8	4.0931	0.477685
FGF6	4.0931	0.477685
B3GALT1	4.0931	0.477685
IL10	4.0931	0.477685
NR1I2	4.0931	0.477685
SPRR2A	4.0931	0.477685
FGF20	4.0931	0.477685
ZFPM2	4.0931	0.477685
ERN2	4.0931	0.477685
FLT3LG	4.0931	0.477685
PIP5K1B	4.0931	0.477685
PAK5	4.0931	0.477685
CXCR1	4.0931	0.477685
ATP13A4	4.0931	0.477685
PLCH2	4.0931	0.477685
NPAS3	4.0931	0.477685
TBC1D28	4.0931	0.477685
PZP	4.0931	0.477685
UNC13C	4.0931	0.477685
PRR34	4.0931	0.477685
CSAG1	4.0931	0.477685
ZFP2	4.0931	0.477685
OSCAR	4.0931	0.477685
C19orf85	4.0931	0.477685
CCR2	4.0931	0.477685
CLEC18C	4.0931	0.477685
OR1N2	4.0931	0.477685
NEU4	4.0931	0.477685
TLX2	4.0931	0.477685
INSC	4.0931	0.477685
TSPYL6	4.0931	0.477685
TM4SF19-TCTEX1D2	4.0931	0.477685
TMPRSS11D	4.0931	0.477685
SIX2	4.0931	0.477685
ZNF90	4.0931	0.477685
AL021997.3	4.0931	0.477685
SGCA	4.0931	0.477685
HEPH	4.0931	0.477685
RFPL4AL1	4.0931	0.477685
SORCS3	4.0931	0.477685
MYOZ1	4.0931	0.477685
C2CD6	4.0931	0.477685
UCP1	4.0931	0.477685
OR1L8	4.0931	0.477685
FAM180B	4.0931	0.477685
OR4F15	4.0931	0.477685
NEUROD1	4.0931	0.477685
LRRC74B	4.0931	0.477685
PACRG	4.0931	0.477685
SLC16A11	4.0931	0.477685
AL360181.3	4.0931	0.477685
AQP6	4.0931	0.477685
RORC	4.0931	0.477685
SYT15	4.0931	0.477685
HYPM	4.0931	0.477685
KCNS1	4.0931	0.477685
ZBBX	4.0931	0.477685
ARL2-SNX15	4.0931	0.477685
Z98749.3	4.0931	0.477685
GIMAP5	4.0931	0.477685
PDZRN4	4.0931	0.477685
RAET1L	4.0931	0.477685
ZNF804A	4.0931	0.477685
LRRC52	4.0931	0.477685
CRP	4.0931	0.477685
FGF9	4.0931	0.477685
TMEM108	4.0931	0.477685
ERVW-1	4.0931	0.477685
TBPL2	4.0931	0.477685
GLTPD2	4.0931	0.477685
SPHKAP	4.0931	0.477685
TMPRSS2	4.0931	0.477685
GABRG2	4.0931	0.477685
FABP4	4.0931	0.477685
AC138894.1	4.0931	0.477685
AC011330.3	4.0931	0.477685
CHST13	4.0931	0.477685
KDR	4.0931	0.477685
CHIT1	4.0931	0.477685
WNT10A	4.0931	0.477685
CLRN3	4.0931	0.477685
SPNS3	4.0931	0.477685
PROM1	4.0931	0.477685
AC008764.4	4.0931	0.477685
ARHGAP19-SLIT1	4.0931	0.477685
SKA1	4.0931	0.477685
IL36RN	4.0931	0.477685
LRRC71	4.0931	0.477685
DNAJC5B	4.0931	0.477685
OR51E2	4.0931	0.477685
SLFN12L	4.0931	0.477685
PRAME	4.0931	0.477685
ACSM6	4.0931	0.477685
TSSK1B	4.0931	0.477685
LCE5A	4.0931	0.477685
AC233724.19	4.0931	0.477685
CT45A5	4.0931	0.477685
MYOD1	4.0931	0.477685
SCRT1	4.0931	0.477685
TTC9B	4.0931	0.477685
MORC1	4.0931	0.477685
TNFRSF18	4.0931	0.477685
KDF1	4.0931	0.477685
LEMD1	4.0931	0.477685
SLAMF6	4.0931	0.477685
HIC1	4.0797	0.214421
BMP2	4.04684	0.21161
PDE2A	4.02701	0.224767
GPR35	4.01056	0.22584
PTCHD4	4.01056	0.22584
NSG1	4.00585	0.269951
IGSF9	4.00585	0.269951
GNAO1	3.977	0.222466
CHRM3	3.95342	0.232178
C13orf46	3.94314	0.237311
TRPV2	3.9395	0.278556
NPY1R	3.93385	0.232178
SLC43A2	3.92809	0.230723
COLGALT2	3.92133	0.226394
ABCA8	3.89993	0.236032
SCUBE3	3.88519	0.255793
DRICH1	3.86996	0.28787
GIPC3	3.86996	0.28787
MARK1	3.86934	0.232776
PALM2	3.86718	0.24602
IGFBP1	3.84826	0.230443
ST6GALNAC3	3.82289	0.233781
SYT16	3.81512	0.239732
PWP2	3.81056	0.246278
SPOCK2	3.79891	0.239652
OVGP1	3.79782	0.246928
CIART	3.79772	0.2409
CD5L	3.79689	0.297989
C9	3.79689	0.297989
DUSP2	3.79689	0.297989
ITGA9	3.79689	0.297989
FAM184A	3.79689	0.297989
IL1RL1	3.78431	0.246848
ZNF736	3.76951	0.241707
MARCH3	3.7615	0.249553
ANKFN1	3.75614	0.246718
GJC2	3.75141	0.260066
HDAC9	3.73478	0.245878
PDGFRA	3.72994	0.251013
ACTBL2	3.72181	0.263769
ACTR3C	3.72181	0.263769
MAS1	3.71993	0.309031
TEX101	3.70597	0.566474
TRIM72	3.70597	0.566474
FAM71D	3.70597	0.566474
XAGE5	3.70597	0.566474
SERINC4	3.70597	0.566474
PPP1R27	3.70597	0.566474
WISP3	3.70597	0.566474
FAM163A	3.70597	0.566474
TLX3	3.70597	0.566474
PODNL1	3.70597	0.566474
PTPN22	3.70597	0.566474
ZNF883	3.70597	0.566474
CNTN4	3.70597	0.566474
CELA2A	3.70597	0.566474
S100A14	3.70597	0.566474
WDR38	3.70597	0.566474
ANKK1	3.70597	0.566474
ELMOD1	3.70597	0.566474
INSM1	3.70597	0.566474
CLCNKA	3.70597	0.566474
SERPINB2	3.70597	0.566474
CD53	3.70597	0.566474
GUCY2F	3.70597	0.566474
C6orf48	3.70597	0.566474
EFCAB9	3.70597	0.566474
B3GNT6	3.70597	0.566474
LRIT1	3.70597	0.566474
TTLL9	3.70597	0.566474
DDR1	3.70597	0.566474
STX19	3.70597	0.566474
GTSF1L	3.70597	0.566474
SIGLEC11	3.70597	0.566474
HCK	3.70597	0.566474
ESR1	3.70597	0.566474
CDR1	3.70597	0.566474
GDPD4	3.70597	0.566474
AC003002.3	3.70597	0.566474
TLCD2	3.70597	0.566474
ZNF385B	3.70597	0.566474
AP003071.5	3.70597	0.566474
SPIB	3.70597	0.566474
AC004076.1	3.70597	0.566474
LRP1B	3.6991	0.25977
CCDC169	3.69408	0.260358
ITGA1	3.68483	0.247789
ZCCHC18	3.67724	0.282428
CLSTN2	3.66754	0.257351
CDYL2	3.66379	0.254393
FBXW10	3.65138	0.251752
TCHH	3.65001	0.262179
SPNS2	3.64332	0.264699
SHBG	3.63862	0.321139
TSPAN7	3.63862	0.321139
MYPN	3.62824	0.254116
SERPINB3	3.62784	0.268785
SLC1A1	3.62368	0.255846
C15orf59	3.6125	0.260529
HAVCR2	3.59296	0.263612
TMEM154	3.58629	0.260896
SLC8A2	3.58487	0.295137
IL33	3.57586	0.264329
ARC	3.56115	0.27096
PDCD1LG2	3.5609	0.26552
JPH3	3.55979	0.264202
ITGAX	3.55722	0.263339
TMEM236	3.55287	0.275238
EGR3	3.55246	0.334484
ADAMTS2	3.55246	0.334484
CHI3L2	3.55246	0.334484
AFF2	3.55246	0.334484
SNAI2	3.55122	0.265563
ZNF91	3.5394	0.26656
MCC	3.53887	0.26515
DEPP1	3.52917	0.276502
IGFBP5	3.50058	0.27506
GBA	3.49002	0.276954
LRCH2	3.48618	0.309354
CASS4	3.46707	0.293815
POU2F2	3.46707	0.293815
CD274	3.46569	0.274086
RPS6KA2	3.46567	0.288613
IKZF3	3.46082	0.349283
ADAMTS17	3.46027	0.293888
DIRAS2	3.4508	0.281995
PRSS12	3.44778	0.283547
THEG	3.44645	0.289371
IFIT3	3.44067	0.276594
CLEC2B	3.43786	0.286503
IL4I1	3.43621	0.287615
IFI44	3.43488	0.282394
DUOXA1	3.41857	0.29319
SLC1A2	3.39821	0.287303
AP3B2	3.39757	0.291514
DIRC3	3.39014	0.297136
AC021097.2	3.38674	0.304146
SELPLG	3.3847	0.298156
CD163L1	3.38289	0.284516
GLI3	3.38025	0.325384
CYP39A1	3.38025	0.325384
ZNF441	3.38025	0.325384
LIMS2	3.37785	0.287552
KIF17	3.36509	0.28947
TEX29	3.36297	0.365805
PCDHGC4	3.36297	0.365805
GPR34	3.36297	0.365805
SYNDIG1L	3.36297	0.365805
ZNF28	3.35696	0.288648
PARN	3.34961	0.289075
HSPA1A	3.34852	0.309616
ADRB2	3.34707	0.289953
TM6SF1	3.3418	0.297932
SLC6A15	3.34125	0.289315
TMEM255B	3.3363	0.304964
ZDHHC22	3.33415	0.295203
ADAMTS8	3.33154	0.305435
CHST2	3.32354	0.293282
LY6K	3.3193	0.296372
AVIL	3.31767	0.293679
KCNC3	3.31027	0.296454
NEFL	3.30869	0.293741
TMEM225B	3.30488	0.296866
IFIT1	3.30474	0.293981
GAB3	3.29684	0.308686
KCP	3.29307	0.300927
COL13A1	3.29126	0.301761
ZNF843	3.28527	0.31036
DDN	3.27209	0.303892
ZNF813	3.27129	0.298914
LRRC73	3.27047	0.314329
MMP3	3.26591	0.334199
SLC16A10	3.26591	0.334199
SLC26A1	3.25799	0.384394
CPA6	3.25799	0.384394
GCNT4	3.2572	0.300194
PPP1R36	3.25079	0.306931
CCBE1	3.24077	0.301596
PLAC1	3.23893	0.319021
HMOX1	3.23738	0.30179
MX1	3.22584	0.304977
CLEC4E	3.22415	0.326624
PITX2	3.22301	0.308334
DLL4	3.21552	0.309412
FBXO32	3.20451	0.306354
ENTPD1	3.19378	0.317544
SPOCD1	3.19257	0.310682
DLK2	3.18513	0.321832
CT45A10	3.17525	0.710983
C9orf92	3.17525	0.710983
MACC1	3.17525	0.710983
KCNQ2	3.17525	0.710983
OR52D1	3.17525	0.710983
FNDC7	3.17525	0.710983
KLK2	3.17525	0.710983
GRHL2	3.17525	0.710983
GALNT8	3.17525	0.710983
SMIM17	3.17525	0.710983
CLEC4A	3.17525	0.710983
CFB	3.17525	0.710983
FGF4	3.17525	0.710983
FAM19A3	3.17525	0.710983
C12orf54	3.17525	0.710983
TMEM71	3.17525	0.710983
SLC25A41	3.17525	0.710983
ANKRD55	3.17525	0.710983
ATAD3C	3.17525	0.710983
PRODH	3.17525	0.710983
JAM2	3.17525	0.710983
C16orf46	3.17525	0.710983
C11orf16	3.17525	0.710983
CRABP1	3.17525	0.710983
RHO	3.17525	0.710983
BCAN	3.17525	0.710983
ARMS2	3.17525	0.710983
C1QL3	3.17525	0.710983
MROH7	3.17525	0.710983
FUT7	3.17525	0.710983
CDKN2A	3.17525	0.710983
IZUMO1R	3.17525	0.710983
AC008575.1	3.17525	0.710983
BHLHA15	3.17525	0.710983
OR51I1	3.17525	0.710983
NEUROD2	3.17525	0.710983
ASB14	3.17525	0.710983
RTL3	3.17525	0.710983
RORB	3.17525	0.710983
KLHL6	3.17525	0.710983
AL139260.3	3.17525	0.710983
MDP1	3.17525	0.710983
DECR2	3.17525	0.710983
TCF15	3.17525	0.710983
ZAP70	3.17525	0.710983
TBC1D3K	3.17525	0.710983
NDE1	3.17525	0.710983
DEFB124	3.17525	0.710983
AATF	3.17525	0.710983
TTLL2	3.17525	0.710983
CLEC7A	3.17525	0.710983
SLC6A3	3.17525	0.710983
ASB2	3.17525	0.710983
SPRN	3.17525	0.710983
C6orf201	3.17525	0.710983
SIGLEC14	3.17525	0.710983
IZUMO2	3.17525	0.710983
SV2B	3.17525	0.710983
FAM169B	3.17525	0.710983
OR51B4	3.17525	0.710983
CYP2W1	3.17525	0.710983
AC091959.3	3.17525	0.710983
MYO1H	3.17525	0.710983
DNAH9	3.17525	0.710983
AL928654.3	3.17525	0.710983
SOX10	3.17525	0.710983
POTEI	3.17525	0.710983
TEKT4	3.17525	0.710983
KLKB1	3.17525	0.710983
EDIL3	3.14596	0.315065
SATB1	3.14477	0.405496
TMEM132C	3.14477	0.405496
CEACAM20	3.14477	0.405496
TFEC	3.14477	0.405496
FXYD3	3.14477	0.405496
HLA-B	3.14477	0.405496
IQCA1L	3.14477	0.405496
ENDOU	3.14477	0.405496
CLDND2	3.14477	0.405496
STEAP4	3.14477	0.405496
TMEM163	3.14477	0.405496
LAMA1	3.14477	0.405496
SH3GL3	3.14172	0.353737
POU2F3	3.14172	0.353737
ZNF701	3.13843	0.319113
NID2	3.12827	0.31659
BEX2	3.11701	0.320407
ARRDC4	3.10592	0.320227
ISG15	3.09471	0.322959
QRICH2	3.09308	0.325166
GABBR2	3.0854	0.348198
PLAG1	3.08328	0.334227
OASL	3.08211	0.325101
IL1B	3.08054	0.331347
LRP2	3.07538	0.364612
CACNA1B	3.07538	0.364612
SEMA4A	3.073	0.340575
ACVRL1	3.07	0.339663
HSD11B2	3.07	0.339663
CEMIP	3.06911	0.325197
ZNF737	3.06708	0.351146
DNAH12	3.05428	0.338744
OTOA	3.05428	0.338744
ZNF616	3.03927	0.334482
SLC16A6	3.02739	0.33147
KALRN	3.02478	0.333675
LRRC39	3.0219	0.429701
TUBAL3	3.0219	0.429701
NUTM2E	3.0219	0.429701
ISM2	3.01853	0.342064
BRINP1	3.01175	0.335626
ZNF681	3.00583	0.37635
ALPK3	3.00444	0.337629
ST8SIA1	3.00412	0.349315
SLC6A13	2.99311	0.342064
GPNMB	2.99208	0.33792
ZNF468	2.98705	0.340283
NIPAL1	2.98394	0.340176
TRAPPC2B	2.97518	0.341188
RGMA	2.97461	0.358241
RASGRF2	2.9575	0.341591
NKX2-8	2.95199	0.366867
CCDC71L	2.95194	0.342063
EPHB1	2.94951	0.372741
FAM160A1	2.94703	0.345445
BEX4	2.94655	0.35863
SYK	2.94655	0.35863
PLA1A	2.94263	0.360866
ADHFE1	2.94035	0.344859
IL17D	2.93631	0.358964
CD72	2.93277	0.389064
ZNF382	2.93188	0.370223
KCNC1	2.91899	0.363938
NFASC	2.91872	0.350366
ALDH1A2	2.91339	0.356082
ESYT3	2.90277	0.3567
CTSB	2.90042	0.349191
WNT7A	2.89498	0.363507
PCBP3	2.89367	0.354536
GRID2	2.88759	0.457805
GNG7	2.88759	0.457805
OR52K1	2.88759	0.457805
AC233724.6	2.88759	0.457805
CRB1	2.88759	0.457805
SLC43A3	2.88759	0.457805
PEX5L	2.88759	0.457805
ATCAY	2.88759	0.457805
TAS1R3	2.88759	0.457805
CTNND2	2.88759	0.457805
CCDC13	2.88759	0.457805
MMP2	2.8831	0.35209
MFAP5	2.87711	0.359642
SLC2A9	2.85881	0.363721
AQP11	2.85703	0.360575
RSPH9	2.8558	0.402891
CLEC19A	2.8558	0.402891
SLC5A1	2.8558	0.402891
LRRC17	2.8558	0.402891
PANO1	2.85296	0.363662
GDF6	2.85296	0.363662
DYSF	2.84573	0.35948
KCNE1B	2.84358	0.391496
CHGB	2.84305	0.359201
GRID1	2.83957	0.360828
TLR4	2.8336	0.36286
SMPD3	2.83038	0.368469
LHFPL4	2.81178	0.364844
VSTM4	2.80676	0.368512
IFITM1	2.80138	0.373372
SPOCK1	2.80091	0.364629
CD82	2.8008	0.366096
AC079447.1	2.79436	0.385196
WBP2NL	2.7937	0.380595
SNED1	2.79169	0.382025
TXK	2.7908	0.374116
TP53AIP1	2.78754	0.401782
PRSS22	2.78754	0.401782
LAMB4	2.78448	0.370938
PIK3IP1	2.77925	0.369117
SHC3	2.77905	0.370286
TBC1D3D	2.7745	0.417995
TMEM178A	2.7745	0.417995
DNAH10	2.77119	0.390001
TNIK	2.76527	0.371389
TNFSF14	2.76303	0.371926
INHBE	2.76243	0.373383
TAF7L	2.75909	0.379743
HS6ST2	2.75354	0.380506
CFI	2.7503	0.392986
LYPD8	2.7503	0.392986
OAS2	2.74846	0.383204
TNFRSF10D	2.7456	0.37329
NPC1	2.74551	0.373063
CA13	2.74452	0.385125
HTR2B	2.74188	0.382522
CD101	2.74179	0.390692
SEMA6A	2.73947	0.490918
NPIPB15	2.73947	0.490918
RUNDC3B	2.73947	0.490918
SGSM3	2.73947	0.490918
FOXG1	2.73947	0.490918
KCNAB1	2.73947	0.490918
L1CAM	2.72739	0.376366
DCHS1	2.72577	0.380919
GRIP2	2.71836	0.378813
HSPA6	2.7107	0.389101
CYGB	2.70989	0.391803
TMEM269	2.70718	0.390404
GKN2	2.70388	0.384809
TMEM158	2.69967	0.381991
IGDCC4	2.69126	0.38197
RUNDC3A	2.68995	0.412902
CCM2L	2.68833	0.434574
CACNA1E	2.68833	0.434574
FAM129C	2.68833	0.434574
TIMP3	2.68151	0.387189
XKR9	2.68054	0.387137
LAMP3	2.67717	0.406893
DCAF4L1	2.67246	0.403036
ZNF284	2.67219	0.386441
HMOX2	2.66848	0.41276
SPON1	2.66848	0.41276
MFAP3L	2.66055	0.386753
DDX39B	2.65793	0.409799
LAG3	2.65793	0.409799
CATSPER3	2.65793	0.409799
NTRK2	2.65793	0.409799
RNF152	2.65761	0.406893
FRMD6	2.65533	0.387603
FAM129A	2.65509	0.38774
PRRG4	2.65167	0.391504
TAGLN	2.65016	0.388831
AC073111.5	2.64807	0.399722
ESRRB	2.64693	0.400534
PTPRE	2.64631	0.389815
KCNG1	2.64268	0.390831
MAPK8IP2	2.64264	0.390347
CRYAB	2.64124	0.422025
CDH4	2.63882	0.39069
SLC22A1	2.63248	0.399657
NOV	2.6262	0.397235
LPL	2.61704	0.419776
BNC1	2.61464	0.399425
TRIM22	2.61303	0.39751
PYGM	2.60943	0.418893
MEGF11	2.60796	0.401784
NOVA2	2.60691	0.401159
ZNF577	2.58992	0.410242
ANXA10	2.5892	0.401134
EVA1B	2.58776	0.403499
IFI16	2.58659	0.399666
COL6A2	2.58659	0.399059
BATF2	2.58578	0.405819
RASGRP3	2.58516	0.402668
TM4SF19	2.5812	0.403113
ZNF404	2.58107	0.40896
CILP2	2.5802	0.412833
SPX	2.57849	0.40392
ZNF385C	2.57659	0.421775
CLEC3B	2.5744	0.490918
PLCL1	2.5744	0.490918
ZNF93	2.5744	0.490918
MOBP	2.5744	0.490918
ARHGAP30	2.5744	0.490918
ST6GALNAC1	2.5744	0.490918
TDRD9	2.5744	0.490918
NUTM2F	2.5744	0.490918
GOLGA8R	2.5744	0.490918
GABRG3	2.5744	0.490918
ABCA1	2.5722	0.401343
VGF	2.56943	0.405295
C10orf67	2.55924	0.428502
TP53TG3	2.55924	0.428502
PRPF31	2.55924	0.428502
CITED2	2.5483	0.405942
DDR2	2.54066	0.40858
GABRA3	2.53861	0.436686
AL121753.1	2.53024	0.423074
KCNK15	2.52689	0.411533
IQCN	2.52006	0.412529
SOX8	2.51513	0.417365
STRIP2	2.51464	0.411236
PTPRN	2.5127	0.433856
DOK5	2.49884	0.473199
RPL3L	2.49884	0.473199
OTOGL	2.49884	0.473199
AMN	2.49884	0.473199
TBC1D2	2.49623	0.414525
TNFSF9	2.4925	0.415759
ULBP2	2.4923	0.419431
FAM46C	2.47755	0.420198
PTGER2	2.4756	0.446988
MTSS1	2.47323	0.419171
KCTD12	2.47136	0.420519
FYN	2.47016	0.420376
YPEL4	2.46917	0.450688
FAM43A	2.46182	0.423655
SLC7A9	2.45653	0.45267
ISM1	2.45527	0.426359
NAPRT	2.45331	0.44946
GAS1	2.45331	0.44946
JPH1	2.45331	0.44946
IL7R	2.44788	0.427065
KIAA1614	2.4467	0.426155
TMEM151A	2.44666	0.434158
LZTS3	2.44441	0.424194
AL157935.2	2.44344	0.439724
KIF5C	2.4386	0.442784
HPCAL4	2.4367	0.433147
VWCE	2.4367	0.433147
NPTXR	2.42461	0.426886
GPR132	2.41936	0.436597
GCNT1	2.41719	0.431726
SRPX	2.41655	0.432022
LIPG	2.41655	0.432022
CYP27B1	2.41128	0.433026
ZNF503	2.4088	0.429993
NGFR	2.39974	0.446575
CYP7B1	2.39962	0.45087
ARMCX1	2.39948	0.456021
ATP1A2	2.39848	0.440482
KCNK13	2.3961	0.465349
THBS4	2.39387	0.49593
DAB2	2.39332	0.432378
FOXD3	2.38945	0.435206
FAM153C	2.38796	0.530636
CYP46A1	2.38796	0.530636
CYP4F2	2.38796	0.530636
CHAC1	2.38454	0.434249
TP53INP1	2.37632	0.435569
TESK2	2.37573	0.460796
HLX	2.37515	0.436697
TMEM59L	2.37037	0.441208
RGS16	2.36951	0.470178
OGDHL	2.36951	0.470178
ZNF816	2.36951	0.470178
FAM196B	2.36893	0.438938
KPNA7	2.36509	0.447731
ROR2	2.36009	0.449845
PRUNE2	2.36	0.44613
LYG1	2.36	0.44613
PARP10	2.35545	0.443312
SRRM5	2.35159	0.465697
COL20A1	2.35107	0.458089
TMEM229B	2.3484	0.44749
CDHR2	2.33897	0.460926
RNF125	2.33622	0.448637
GREM1	2.33541	0.446615
CDKL4	2.32703	0.470728
CDC20B	2.32672	1
PDC	2.32672	1
C15orf53	2.32672	1
PLVAP	2.32672	1
NAT2	2.32672	1
CTAGE1	2.32672	1
ACKR1	2.32672	1
WIF1	2.32672	1
GCM2	2.32672	1
UBQLN3	2.32672	1
OR10J1	2.32672	1
RNF225	2.32672	1
ADAM7	2.32672	1
ASCL2	2.32672	1
LRRC63	2.32672	1
SOX3	2.32672	1
AC079594.2	2.32672	1
TAF9	2.32672	1
TMEFF1	2.32672	1
HSFX1	2.32672	1
ANGPT4	2.32672	1
IVL	2.32672	1
NCBP2L	2.32672	1
CD209	2.32672	1
MYT1L	2.32672	1
RFX4	2.32672	1
TP73	2.32672	1
GSG1L	2.32672	1
CALHM6	2.32672	1
USP17L17	2.32672	1
ZACN	2.32672	1
RD3L	2.32672	1
KRTAP4-16	2.32672	1
GOLGA6L10	2.32672	1
PAX1	2.32672	1
SCN1A	2.32672	1
AC093827.5	2.32672	1
SEC14L3	2.32672	1
CYP2C8	2.32672	1
PLIN5	2.32672	1
GALR3	2.32672	1
NR2E1	2.32672	1
PDYN	2.32672	1
WEE2	2.32672	1
CGA	2.32672	1
AC010542.3	2.32672	1
CD79B	2.32672	1
ALOX12	2.32672	1
OR2AE1	2.32672	1
BORCS8-MEF2B	2.32672	1
KLHL10	2.32672	1
ZNF415	2.32672	1
SH2D1A	2.32672	1
BRINP3	2.32672	1
CBLL2	2.32672	1
TMEM132D	2.32672	1
FCER1G	2.32672	1
RSPO2	2.32672	1
SP8	2.32672	1
ASCL5	2.32672	1
ANGPTL3	2.32672	1
TACR2	2.32672	1
LRTM2	2.32672	1
RHOXF1	2.32672	1
TMPRSS9	2.32672	1
CFAP126	2.32672	1
ALOX15	2.32672	1
CD86	2.32672	1
SGCG	2.32672	1
OR5B21	2.32672	1
OR11H2	2.32672	1
TEX37	2.32672	1
CDH15	2.32672	1
SLC45A2	2.32672	1
FEV	2.32672	1
AGBL4	2.32672	1
TMCO2	2.32672	1
RNF148	2.32672	1
RIMS1	2.32672	1
OR51B2	2.32672	1
FGL2	2.32672	1
ICAM4	2.32672	1
PCP4L1	2.32672	1
PVRIG	2.32672	1
IL2RG	2.32672	1
CTLA4	2.32672	1
CTNNA3	2.32672	1
A3GALT2	2.32672	1
FGF10	2.32672	1
EMCN	2.32672	1
WDR46	2.32672	1
NEGR1	2.32672	1
RXFP1	2.32672	1
RGL4	2.32672	1
SYCE2	2.32672	1
CCSER1	2.32672	1
CCDC151	2.32672	1
KRTAP10-6	2.32672	1
TMPRSS4	2.32672	1
CR2	2.32672	1
NDUFA3	2.32672	1
PHOX2B	2.32672	1
HOXD13	2.32672	1
GLRA2	2.32672	1
DUOX1	2.32672	1
OLFM4	2.32672	1
INSRR	2.32672	1
TEX52	2.32672	1
CASQ1	2.32672	1
HGFAC	2.32672	1
ARHGEF10	2.32672	1
AC001226.2	2.32672	1
ARL5C	2.32672	1
NPIPB2	2.32672	1
TLDC2	2.32672	1
MUSK	2.32672	1
MT1M	2.32672	1
TACR3	2.32672	1
CXCL10	2.32672	1
SFTPB	2.32672	1
PITX3	2.32672	1
BSPRY	2.32672	1
MCF2	2.32672	1
HPR	2.32672	1
DCLK3	2.32672	1
PRR35	2.32672	1
LY6D	2.32672	1
ESX1	2.32672	1
ERP27	2.32672	1
IHH	2.32672	1
FANCD2OS	2.32672	1
MAGEB6B	2.32672	1
POSTN	2.32672	1
MAP3K19	2.32672	1
INHBC	2.32672	1
MGAT4D	2.32672	1
CRX	2.32672	1
KCNK12	2.32672	1
MTTP	2.32672	1
DTHD1	2.32672	1
FGF3	2.32672	1
C12orf40	2.32672	1
CTF1	2.32672	1
IFIT1B	2.32672	1
CELF6	2.32672	1
TTC16	2.32672	1
STMND1	2.32672	1
CH25H	2.32672	1
ASCL1	2.32672	1
OR4N2	2.32672	1
TSPAN10	2.32664	0.446198
HCN4	2.32045	0.448726
TMCC3	2.31947	0.446337
SYNE4	2.31913	0.481244
ZBP1	2.31913	0.481244
MYO7B	2.31913	0.481244
LY96	2.31886	0.456116
SLC16A2	2.31152	0.447191
PSG1	2.30843	0.482817
CRISPLD2	2.3059	0.448401
VSTM2L	2.30492	0.449618
XYLT1	2.30468	0.449283
CCDC78	2.30463	0.454309
ABAT	2.30399	0.450067
BMPER	2.30152	0.449365
ANK2	2.29578	0.450606
RASGRF1	2.29463	0.463919
ANTXR2	2.29421	0.453651
MOXD1	2.28776	0.454653
UBASH3A	2.28065	0.521559
ACTG2	2.28065	0.521559
ATP10D	2.27875	0.45323
CITED1	2.27821	0.47314
RAG1	2.27734	0.464461
LCN12	2.27734	0.464461
RDH16	2.27734	0.464461
MYRFL	2.2769	0.489457
GNB1L	2.27443	0.454847
IGFBP7	2.27426	0.454025
C3	2.27218	0.454308
PCDHGB7	2.27034	0.467568
IL6	2.26925	0.455844
ZNF493	2.26854	0.463859
TEX22	2.26762	0.466216
KRT34	2.26718	0.460799
COL22A1	2.2648	0.478133
FAM71F2	2.26342	0.45888
ERMARD	2.26167	0.462868
ALDOC	2.25507	0.465557
MARCH10	2.25238	0.478468
BCAT1	2.25153	0.458218
SMOC1	2.25049	0.458517
STAR	2.24466	0.496327
SLC31A2	2.24023	0.46168
RHCG	2.23962	0.460663
HHIP	2.23953	0.461146
CORO2B	2.23512	0.462101
CSTA	2.23459	0.473192
GBP1	2.22592	0.4775
RNF150	2.22554	0.464803
BST2	2.22439	0.486663
ZNF836	2.22324	0.469224
C2orf88	2.21773	0.468227
ZNF649	2.2169	0.488158
C20orf141	2.21478	0.486185
TCAF2	2.21478	0.486185
C1QTNF1	2.21229	0.465606
IER5	2.21143	0.465737
IL11	2.20955	0.466197
COL5A3	2.20935	0.473418
PTPRK	2.20684	0.468846
EN2	2.20453	0.469071
WISP2	2.20304	0.467486
CLMP	2.2014	0.467622
AOC3	2.19751	0.470524
FAM155B	2.19525	0.469592
NANOS1	2.19378	0.474333
IGFN1	2.19242	0.471147
SCART1	2.19048	0.474287
ARG2	2.18801	0.476328
AMPD3	2.18723	0.471091
SAMD9L	2.18643	0.471449
MBLAC1	2.18458	0.476338
ARID5B	2.18424	0.471385
FLNC	2.18119	0.472262
ZFP92	2.17747	0.475035
GDPD1	2.17709	0.473478
NEURL1	2.17581	0.482131
TRABD2B	2.17581	0.482131
MAST1	2.17581	0.482131
PCDH1	2.17578	0.47323
GREB1L	2.17531	0.473413
KLHL21	2.17504	0.472739
GALR1	2.1738	0.579347
CHRD	2.1738	0.579347
ZNF66	2.1738	0.579347
TEX54	2.1738	0.579347
GSDMD	2.1738	0.579347
TCERG1L	2.1738	0.579347
NPIPA3	2.1738	0.579347
PDX1	2.1738	0.579347
LVRN	2.1738	0.579347
TNFSF4	2.17365	0.503744
C9orf153	2.17365	0.503744
CYBB	2.1702	0.498051
ST3GAL6	2.1678	0.48103
PLD6	2.16637	0.474488
KCNH2	2.16451	0.486893
AC093155.3	2.15778	0.550723
C19orf38	2.15778	0.550723
CCDC62	2.15521	0.482397
EBF4	2.15439	0.481297
MYL9	2.15264	0.482334
GFOD1	2.15154	0.477229
AC068580.4	2.15064	0.486589
PDZD2	2.14844	0.500154
HRH4	2.14844	0.500154
PLGLB2	2.14644	0.501238
CDIP1	2.14644	0.501238
PARVG	2.14644	0.501238
TNFRSF8	2.14509	0.491938
CFP	2.14509	0.491938
HOXD11	2.14509	0.491938
PCDHA7	2.14194	0.498717
DUSP15	2.14161	0.499289
PCDHA11	2.13883	0.484913
ITGA5	2.13879	0.479613
SOD2	2.13832	0.479608
CDKN1A	2.13684	0.479926
CNRIP1	2.13206	0.48761
DRAM1	2.12357	0.482515
FEZ1	2.12286	0.493207
NOXRED1	2.1194	0.499786
SHH	2.11776	0.488903
KLF11	2.1089	0.485557
PCDHB8	2.09817	0.50202
WFIKKN1	2.09817	0.50202
DGKI	2.09817	0.50202
AL162377.3	2.09817	0.50202
CASP1	2.09712	0.504557
NTN1	2.09372	0.509635
GAL	2.09066	0.491604
HPCA	2.09041	0.513666
PID1	2.09019	0.489783
LAMC2	2.08963	0.48911
PXDN	2.08761	0.489658
ECM1	2.08561	0.494521
ZSCAN18	2.08416	0.494201
PRG4	2.08299	0.504821
CMPK2	2.08146	0.500494
P2RX6	2.07905	0.504697
PHKG1	2.07901	0.524495
LANCL3	2.07889	0.515157
MMP28	2.07889	0.515157
HSD17B14	2.07762	0.492171
STOM	2.07739	0.491488
GPR176	2.07237	0.492865
NECTIN4	2.06575	0.496863
AL160269.1	2.06345	0.508314
ATP1A3	2.06223	0.502609
LRRD1	2.06003	0.538275
STK32A	2.05913	0.50153
MSX1	2.0585	0.498722
KCNQ5	2.05665	0.497733
PODXL2	2.05602	0.495952
RAB9B	2.0553	0.522939
PHLDA3	2.05163	0.496689
KCNE4	2.05149	0.514446
KCNN1	2.04967	0.512627
ZNF582	2.0489	0.498648
CRTAC1	2.04544	0.5038
WHRN	2.04255	0.498701
ZNF738	2.0423	0.505119
FIBCD1	2.03911	0.500373
ADGRE2	2.03419	0.50143
HECA	2.03361	0.5009
TMEM121B	2.03211	0.513666
ABI3BP	2.02916	0.502211
PTX3	2.02856	0.513767
TMPRSS7	2.02346	0.584274
MTUS2	2.02346	0.584274
MAGED4	2.02346	0.584274
FAM153B	2.02346	0.584274
MRO	2.02346	0.584274
STX16-NPEPL1	2.02346	0.584274
CCL26	2.02306	0.504813
TDRD12	2.02266	0.513522
PCDHGA9	2.0207	0.513513
NID1	2.01763	0.503449
BTG2	2.01592	0.504114
CDCP1	2.00989	0.504947
ZMAT3	2.00883	0.505226
MMP9	2.00805	0.512492
IL17RE	2.00763	0.52778
CCDC110	2.00583	0.531321
C3orf20	2.00557	0.50851
DDIT4L	2.00514	0.507813
IGIP	2.00513	0.506613
TRO	2.00438	0.524827
ANPEP	2.00364	0.506577
INCA1	2.00198	0.518013
IFFO1	2.00013	0.516794
RBP7	1.99948	0.523806
PRSS35	1.99867	0.512215
VLDLR	1.99821	0.507267
IFI44L	1.99434	0.515014
KCNH1	1.99369	0.508332
RAB29	1.99136	0.508776
OTUD1	1.99131	0.509283
SLC9A9	1.99062	0.516279
TINCR	1.98799	0.51575
CDK5R1	1.98542	0.511781
C1S	1.98496	0.509918
COL28A1	1.98371	0.514082
MYZAP	1.97756	0.512554
ACHE	1.97634	0.517649
EFEMP2	1.97542	0.521547
MEX3B	1.97295	0.515087
RASA4	1.97135	0.526883
MDM2	1.96675	0.513554
PCDHGA12	1.96652	0.532011
CLIC6	1.96217	0.561271
NUPR1	1.95916	0.515437
NAV2	1.95798	0.515411
ALS2CR12	1.95695	0.552091
ZEB2	1.95622	0.515975
C1orf226	1.95607	0.518476
CHST3	1.95411	0.516153
AC025594.2	1.95253	0.519373
SNCA	1.95004	0.524703
STAC	1.94995	0.518658
TYMP	1.94974	0.518854
QSOX1	1.94885	0.517271
HES2	1.94819	0.523204
RRH	1.94748	0.535606
ACSL6	1.94748	0.535606
VTN	1.94686	0.517858
MATK	1.93968	0.537992
AOX1	1.93413	0.520572
GSDMB	1.93364	0.521163
FRY	1.9311	0.533222
FLRT2	1.93105	0.521593
COL6A3	1.93069	0.541411
GLT8D2	1.92998	0.531697
NAT8L	1.92998	0.521516
MYOM2	1.92886	0.548798
SPERT	1.92886	0.548798
ALB	1.92886	0.548798
SLFN12	1.92886	0.548798
FAM53A	1.92549	0.526029
LDLRAD4	1.92536	0.522569
RUNX1T1	1.92222	0.640818
MYO15A	1.92222	0.640818
FLT1	1.92222	0.640818
ACRBP	1.92222	0.640818
ADGRF2	1.92222	0.640818
LZTS1	1.92222	0.640818
APCDD1	1.92222	0.640818
SATL1	1.92222	0.640818
FAM213B	1.92222	0.640818
CDH23	1.92212	0.526162
LRP2BP	1.92052	0.528641
KCNJ14	1.91911	0.524598
C1QTNF12	1.91659	0.56137
RBP1	1.91597	0.527679
DYRK3	1.91404	0.524706
ARL10	1.91233	0.544142
NCR3LG1	1.91118	0.525105
DSE	1.91095	0.525445
DHRS2	1.90893	0.525737
TRHDE	1.90792	0.540973
HMGA2	1.90765	0.525826
AMHR2	1.90602	0.555726
FRMPD3	1.90527	0.541411
HES7	1.90462	0.53219
ALOXE3	1.90432	0.534854
MMP16	1.90185	0.5301
UNC5A	1.89917	0.544444
HEATR4	1.89386	0.542015
TNFRSF1B	1.89354	0.548085
DLX2	1.89354	0.548085
HMCN2	1.89354	0.548085
SDCBP2	1.89039	0.554268
EMG1	1.88854	0.53219
SUGCT	1.88768	0.531608
ZNF850	1.88517	0.530917
MAP1LC3A	1.88453	0.532879
ZBED1	1.88306	0.542348
WNK4	1.88091	0.540115
SLC7A2	1.88087	0.531447
IL21R	1.87939	0.547233
MASP2	1.87939	0.547233
AOC2	1.87815	0.532636
MTURN	1.87629	0.53234
SLC37A2	1.87535	0.623371
HMX1	1.87507	0.571045
TPP1	1.87399	0.532763
SERTAD4	1.87198	0.534901
AKAP3	1.87123	0.547151
ZNF114	1.87023	0.534179
TP53INP2	1.86945	0.533663
CDKN1C	1.86879	0.564272
DUSP10	1.86517	0.534734
GTF2IRD2B	1.86283	0.536565
CDK3	1.8572	0.586855
MXRA8	1.8572	0.586855
NTNG2	1.85711	0.541681
CPE	1.85217	0.537727
MSX2	1.85213	0.538779
FICD	1.85126	0.538319
GEM	1.84989	0.537781
TLL2	1.84824	0.552409
ST14	1.84756	0.567766
C2CD4A	1.84756	0.567766
PATL2	1.84756	0.567766
EPHB2	1.84263	0.539191
FAM209A	1.84158	0.55603
KCNG3	1.84035	0.545022
FBN1	1.83999	0.539801
SLC7A8	1.83751	0.561307
IL12A	1.83637	0.553543
PCDHGB3	1.8362	0.547736
SOX18	1.83232	0.581141
DMGDH	1.8309	0.545624
TPRG1	1.8307	0.546725
VDR	1.83048	0.542349
NLRP1	1.82455	0.546725
PDE6G	1.82433	0.554599
DLG2	1.82385	0.55178
ZBTB7C	1.82385	0.55178
CD22	1.82211	0.54515
RTN2	1.82052	0.545189
RND3	1.81955	0.544033
SRD5A3	1.81948	0.545314
[truncated: 3,309 more rows]
